# Supplementary material for: Mechanisms and Clinical Implications of Human Gut Microbiota-Drug Interactions in the Precision Medicine Era
Source: Biomedicines. 2024 Jan 16;12(1):194. doi: 10.3390/biomedicines12010194 (PMC10813426; doi:10.3390/biomedicines12010194)
Supplement: Supplementary file 1 [file biomedicines-12-00194-s001.zip]

Archive with 1 entries (1 files):
- Supplementary table 1. Examples of the impact of MDI on drug efficacy and toxicity.xlsx
