# Supplementary material for: Mechanisms and Clinical Implications of Human Gut Microbiota-Drug Interactions in the Precision Medicine Era
Source: Biomedicines. 2024 Jan 16;12(1):194. doi: 10.3390/biomedicines12010194 (PMC10813426; doi:10.3390/biomedicines12010194)
Supplement: Supplementary file 1 [file biomedicines-12-00194-s001.zip › Supplementary table 1. Examples of the impact of MDI on drug efficacy and toxicity.xlsx]

## Sheet: Sheet1
Microbe	Tax-level	Drug	Effect	PMID
Akkermansia muciniphila	species	Abiraterone	Increase Efficacy	32973149
Alistipes	genus	Sulfasalazine	Increase Efficacy	31675176
Alistipes shahii	species	CpG oligodeoxynucleotides	Increase Efficacy	29789015
Anaerobic Bacterium	Species	Daidzein	Increase Efficacy	26569070
Bacteroides	Genus	Ginsenoside Rb1	Increase Efficacy	26569070
Bacteroides	Genus	Levamisole	Increase Efficacy	26569070
Bacteroides	Genus	Lactulose	Increase Efficacy	27485182
Bacteroides	Genus	Sorivudine	Decrease Efficacy	30227749
Bacteroides	Genus	Glucuronides	Increase Toxicity	30227749
Bacteroides	genus	Nitrazepam	Decrease Efficacy	1925980
Bacteroides	genus	Omeprazole	Decrease Efficacy	26569070
Bacteroides	genus	Diclofenac	Increase Toxicity	30227749
Bacteroides	genus	Ketoprofen	Increase Toxicity	30227749
Bacteroides	genus	Indomethacin	Increase Toxicity	30227749
Bacteroides eggerthii	Species	Sorivudine	Increase Toxicity	26569070; 27591027
Bacteroides fragilis	Species	Sorivudine	Increase Toxicity	26569070; 27591027
Bacteroides fragilis	species	Metronidazole	Increase Efficacy	23194438
Bacteroides fragilis	species	Ipilimumab	Increase Efficacy	26541610
Bacteroides fragilis	species	CTLA-4 inhibitors	Increase Efficacy	29789015
Bacteroides ovatus	Species	Brivudine	Increase Toxicity	30733391
Bacteroides ovatus	Species	Sorivudine	Increase Toxicity	30733391
Bacteroides thetaiotaomicron	Species	Sorivudine	Increase Toxicity	26569070; 27591027
Bacteroides thetaiotaomicron	Species	Brivudine	Increase Toxicity	30733391
Bacteroides thetaiotaomicron	species	Ipilimumab	Increase Efficacy	26541610
Bacteroides thetaiotaomicron	species	CTLA-4 inhibitors	Increase Efficacy	29789015
Bacteroides thetaiotaomicron	species	Thiopurines	Increase Efficacy	31675176
Bacteroides uniformis	Species	Sorivudine	Increase Toxicity	26569070; 27591027
Bacteroides vulgatus	Species	Sorivudine	Increase Toxicity	26569070; 27591027
Bacteroides vulgatus	Species	Irinotecan	Increase Toxicity	30227749
Bifidobacterium	Genus	Ginsenoside Rb1	Increase Efficacy	26569070
Bifidobacterium	Genus	Lactulose	Increase Efficacy	27782392
Bifidobacterium	genus	Diclofenac	Increase Toxicity	30227749
Bifidobacterium	genus	Ketoprofen	Increase Toxicity	30227749
Bifidobacterium	genus	Indomethacin	Increase Toxicity	30227749
Bifidobacterium	genus	PD-1 inhibitors	Decrease Efficacy	30269615
Bifidobacterium	genus	Glucuronides	Increase Toxicity	30227749
Bifidobacterium dentium	species	Naringin	Decrease Efficacy	30269615
Bifidobacterium dentium	species	Rutin	Decrease Efficacy	30269615
Bifidobacterium sp.	Species	Glucuronides	Increase Toxicity	30227749
Blautia producta	Species	Pinoresinol	Increase Efficacy	26972811
Blautia producta	Species	Secoisolariciresinol	Increase Efficacy	26972811
Burkholderia cepacia	species	Ipilimumab	Increase Efficacy	26541610
Clostridioides difficile	species	Acetaminophen	Increase Toxicity	26972811
Clostridioides difficile	species	Antibiotic	Increase Toxicity	26972811
Clostridium	Genus	Glucuronides	Increase Toxicity	30227749
Clostridium	Genus	Lactulose	Decrease Efficacy	30227749
Clostridium	genus	Nitrazepam	Decrease Efficacy	1925980
Clostridium	genus	Sulfasalazine	Increase Efficacy	29705929
Clostridium	genus	Levamisole	Increase Efficacy	26569070
Clostridium	genus	Methamphetamine	Decrease Efficacy	31544557
Clostridium	genus	Diclofenac	Increase Toxicity	30227749
Clostridium	genus	Ketoprofen	Increase Toxicity	30227749
Clostridium	genus	Indomethacin	Increase Toxicity	30227749
Clostridium	genus	Balsalazide	Increase Efficacy	30227749
Clostridium	genus	Olsalazine	Increase Toxicity	30227749
Clostridium bolteae	species	Hydrocortisone acetate	Increase Efficacy	32526207
Clostridium difficile	Species	Acetaminophen	Increase Toxicity	26569070
Clostridium difficile	Species	Antibiotic	Increase Toxicity	26972811
Clostridium difficile	species	Paracetamol	Decrease Efficacy	31544557
Clostridium leptum	Species	Nitrazepam	Decrease Toxicity	30227749
Clostridium leptum	species	Clonazepam	Decrease Efficacy	32463481
Clostridium perfringens	Species	Metronidazole	Decrease Efficacy	30227749
Clostridium ramosum	species	Irinotecan	Increase Toxicity	30227749
Clostridium scindens	Species	Pinoresinol	Increase Efficacy	26972811
Clostridium scindens	Species	Secoisolariciresinol	Increase Efficacy	26972811
Clostridium sp	species	Daidzein	Increase Efficacy	31544557
Clostridium sp.	Species	Daidzein	Increase Efficacy	26569070
Clostridium sp.	Species	Levamisole	Increase Efficacy	26569070
Clostridium sp.	Species	Balsalazide	Increase Toxicity	30227749
Clostridium sp.	Species	Olsalazine	Increase Toxicity	30227749
Clostridium sp.	Species	Sulfasalazine	Increase Toxicity	30227749
Clostridium sp.HGH 136	species	Daidzein	Increase Efficacy	30937887
Clostridium sporogenes	Species	Zonisamide	Increase Efficacy	30227749
Collinsella aerofaciens	species	PD-1 inhibitors	Increase Efficacy	29789015
Comamonas	genus	Paclitaxel	Increase Efficacy	30890566; 28431244
Comamonas	genus	5-fluorouracil	Increase Efficacy	30890566; 28431244
Comamonas	genus	Camptothecin	Increase Efficacy	30890566; 28431244
Cronobacter sakazakii	species	Lactulose	Decrease Efficacy	26569070
Desulfovibrio desulfuricans	Species	Arsenic	Increase Toxicity	26261284
Desulfovibrio sp.	Species	Protein	Increase Toxicity	26261284
Eggerthella	genus	Digoxin	Decrease Efficacy	23869020
Eggerthella lenta	Species	Digoxin	Decrease Efficacy	26569070
Eggerthella lenta	Species	Pinoresinol	Increase Efficacy	26972811
Eggerthella lenta	Species	Secoisolariciresinol	Increase Efficacy	26972811
Enterococcus	Genus	Methamphetamine	Decrease Efficacy	26569070
Enterococcus	Genus	Metamfetamine	Decrease Efficacy	26569070
Enterococcus	Genus	Acetylsalicylic acid	Increase Efficacy	30227749
Enterococcus	genus	Aspirin	Increase Efficacy	30227749
Enterococcus casseliflavus	species	Lactulose	Decrease Efficacy	26569070
Enterococcus faecalis	Species	Pinoresinol	Increase Efficacy	26972811
Enterococcus faecalis	Species	Secoisolariciresinol	Increase Efficacy	26972811
Enterococcus faecalis	species	Levodopa	Decrease Efficacy	30659181
Enterococcus faecalis	species	Lactulose	Decrease Efficacy	26569070
Enterococcus faecalis	species	Thiopurines	Increase Efficacy	31675176
Enterococcus faecium	species	PD-1 inhibitors	Increase Efficacy	29789015
Enterococcus hirae	species	Cyclophosphamide	Increase Efficacy	29789015
Erysipelatoclostridium ramosum	Species	Irinotecan	Increase Toxicity	30227749
Escherichia coli	Species	Lactulose	Increase Efficacy	27485182
Escherichia coli	Species	Curcumin	Increase Efficacy	26261284
Escherichia coli	Species	Nitrobenzodiazepine	Decrease Efficacy	26261284
Escherichia coli	Species	NSAIDs	Increase Toxicity	27782392
Escherichia coli	Species	Irinotecan	Increase Toxicity	30227749
Escherichia coli	species	Amphetamine	Increase Efficacy	30701587
Escherichia coli	species	Trifluridine	Decrease Efficacy	32526207
Escherichia coli	species	Doxifluridine	Increase Toxicity	32526207
Escherichia coli	species	Metformin	Increase Toxicity	27782392
Escherichia coli	species	Sulfasalazine	Increase Efficacy	31675176
Escherichia coli	species	Paclitaxel	Increase Efficacy	30890566; 28431244
Escherichia coli	species	5-fluorouracil	Increase Efficacy	30890566; 28431244
Escherichia coli	species	5-fluoro-2'-deoxyuridine	Increase Efficacy	30890566; 28431244
Escherichia coli	species	Camptothecin	Increase Efficacy	30890566; 28431244
Escherichia coli	species	Cladribine	Decrease Efficacy	26416623; 30890566
Escherichia coli	species	Doxorubicin	Decrease Efficacy	26416623; 30890566
Escherichia coli	species	Etoposide	Decrease Efficacy	26416623; 30890566
Escherichia coli	species	Gemcitabine	Decrease Efficacy	26416623; 30890566
Escherichia coli	species	5-fluorocytosine	Increase Efficacy	26416623; 30890566
Escherichia coli	species	AQ4N	Increase Efficacy	26416623; 30890566
Escherichia coli	species	Tretazicar	Increase Efficacy	26416623; 30890566
Escherichia coli	species	Daunorubicin	Decrease Efficacy	26416623; 30890566
Escherichia coli	species	Fludarabine de phosphate	Increase Efficacy	26416623; 30890566
Escherichia coli	species	Idarubicin	Decrease Efficacy	26416623; 30890566
Escherichia coli	species	Menadione	Decrease Efficacy	26416623; 30890566
Escherichia coli	species	Mitoxantrone	Decrease Efficacy	26416623; 30890566
Escherichia coli	species	Tegafur	Increase Efficacy	26416623; 30890566
Escherichia coli	species	Vidarabine	Decrease Efficacy	26416623; 30890566
Escherichia sp.	Species	Metformin	Increase Toxicity	27782392
Eubacterium	genus	Nitrazepam	Decrease Efficacy	1925980
Eubacterium	genus	Glycyrrhizin	Increase Efficacy	31544557
Eubacterium	genus	Balsalazide	Increase Efficacy	30227749
Eubacterium	genus	Olsalazine	Increase Toxicity	30227749
Eubacterium	genus	Sulfasalazine	Increase Efficacy	31675176
Eubacterium limosum	Species	Pinoresinol	Increase Efficacy	26972811
Eubacterium limosum	Species	Secoisolariciresinol	Increase Efficacy	26972811
Eubacterium ramulus	species	Genistein	Decrease Efficacy	30937887
Eubacterium rectale	Species	Picosulfuric acid	Increase Efficacy	25926432
Eubacterium sp.	Species	Balsalazide	Increase Toxicity	30227749
Eubacterium sp.	Species	Olsalazine	Increase Toxicity	30227749
Eubacterium sp.	Species	Sulfasalazine	Increase Toxicity	30227749
Eubacterium. sp. strain GLH	Species	Glycyrrhizin	Increase Efficacy	26569070
Eubacterium. sp. strain GLH	Species	Glycyrrhizic acid	Increase Efficacy	26569070
Faecalibacterium prausnitzii	species	Tacrolimus	Decrease Efficacy	30598508
Faecalibacterium prausnitzii	species	Clonazepam	Decrease Efficacy	32526207
Fusarium	genus	Ginsenoside Rb1	Increase Efficacy	16204943
Gardnerella	Genus	Tenofovir	Decrease Efficacy	30338735
Helicobacter pylori	Species	Levodopa	Decrease Efficacy	30227749
Holdemania	genus	Ginsenoside Rb1	Increase Efficacy	25926432
Holdemania sp.	Species	Ginsenoside Rb1	Increase Efficacy	25926432
Klebsiella	Genus	Phenoxyethanol	Increase Toxicity	28642381
Klebsiella planticola	species	Melamine	Increase Toxicity	30890566; 23408055
Klebsiella pneumoniae	species	Lactulose	Decrease Efficacy	26569070
Klebsiella pneumoniae	species	Melamine	Increase Toxicity	30890566; 23408055
Klebsiella terrigena	species	Melamine	Increase Toxicity	30890566; 23408055
Lactobacillus	Genus	Methamphetamine	Decrease Efficacy	26569070
Lactobacillus	Genus	Lactulose	Increase Efficacy	27485182
Lactobacillus	Genus	Metamfetamine	Decrease Efficacy	26569070
Lactobacillus	Genus	Acetylsalicylic acid	Increase Efficacy	30227749
Lactobacillus	Genus	Simvastatin	Increase Toxicity	30338735
Lactobacillus	genus	Levodopa	Decrease Efficacy	30659181
Lactobacillus acidophilus	species	Salicin	Increase Efficacy	30269615
Lactobacillus johnsonii	species	Cyclophosphamide	Increase Efficacy	29789015
Lactobacillus murinus	species	Cyclophosphamide	Increase Efficacy	29789015
Lactonifactor longoviformis	Species	Pinoresinol	Increase Efficacy	26972811
Lactonifactor longoviformis	Species	Secoisolariciresinol	Increase Efficacy	26972811
Listeria welshimeri	species	Cladribine	Decrease Efficacy	26416623; 30890566
Listeria welshimeri	species	Tretazicar	Increase Efficacy	26416623; 30890566
Listeria welshimeri	species	Daunorubicin	Decrease Efficacy	26416623; 30890566
Listeria welshimeri	species	Fludarabine de phosphate	Increase Efficacy	26416623; 30890566
Mycoplasma	Genus	Gemcitabine	Decrease Efficacy	28270698
Mycoplasma	Genus	5-fluoro-2'-deoxyuridine	Decrease Efficacy	28270698
Mycoplasma	Genus	Trifluridine	Decrease Efficacy	28270698
Mycoplasma	genus	Floxuridine	Decrease Efficacy	28270698
Mycoplasma hyorhinis	species	Gemcitabine	Decrease Efficacy	30269615
Oscillibacter	genus	Ginsenoside Rb1	Increase Efficacy	25926432
Oscillibacter sp.	Species	Ginsenoside Rb1	Increase Efficacy	25926432
Parabacteroides johnsonii	species	Imatinib	Increase Efficacy	31675176
Parabacteroides distasonis	species	Hydrocortisone acetate	Increase Efficacy	32526207
Prevotella	genus	Sulfasalazine	Increase Efficacy	31675176
Pseudocera	Genus	Hesperidin	Increase Efficacy	26569070
Pseudomonas aeruginosa	Species	2,8-DHQ (2,4-DHQ)	Increase Toxicity	27782392
Pseudomonas putida	Species	Altretamine	Increase Toxicity	31184303
Raoultella planticola	species	Doxorubicin	Decrease Efficacy	30269615
Ruminococcus	genus	Ginsenoside Rb1	Increase Efficacy	25926432
Ruminococcus gnavus	species	Sulfasalazine	Increase Efficacy	31675176
Ruminococcus sp.	Species	Ginsenoside Rb1	Increase Efficacy	25926432
Streptococcus pyogenes	Species	Sulfanilamide	Increase Efficacy	25926432
Sutterella	genus	Ginsenoside Rb1	Increase Efficacy	25926432
Sutterella sp.	Species	Ginsenoside Rb1	Increase Efficacy	25926432
